# Supplementary material for: Phylogenomics and Evolutionary Dynamics of the Family Actinomycetaceae
Source: Genome Biol Evol. 2014 Sep 22;6(10):2625–33. doi: 10.1093/gbe/evu211 (PMC4224338; doi:10.1093/gbe/evu211)
Supplement: Supplementary Data [file supp_evu211_Supplementary_datasheet.xlsx]

## Sheet: Supplementary datasheet 1
	Common COG terms among lineages
COG group
S	COG0217	COG0327	COG0779	COG0799	COG1385	COG1481	COG1507	COG1739	COG2501	COG4825
F	COG0015	COG0035	COG0125	COG0194	COG0209	COG0232	COG0503	COG0528	COG0563	COG0717
T	COG0664	COG1217	COG1702	COG3707
K	COG0085	COG0086	COG0195	COG0202	COG0568	COG0571	COG0782	COG1327	COG1329	COG1420	COG1758
E	COG0031	COG0082	COG0112	COG1362
M	COG0275	COG0481	COG0682	COG0766	COG0771	COG0773	COG0796	COG0812	COG1970
C	COG0055	COG0056	COG0221	COG0224	COG0280	COG0282	COG0822	COG1146	COG2609
L	COG0164	COG0305	COG0358	COG0468	COG0550	COG0556	COG0632	COG0692	COG0742	COG0816	COG0817	COG1195	COG1381	COG1570	COG1637	COG1722	COG2255	COG2816
A	COG1949
J	COG0012	COG0013	COG0016	COG0018	COG0042	COG0048	COG0049	COG0050	COG0052	COG0060	COG0064	COG0080	COG0081	COG0087	COG0088	COG0089	COG0090	COG0091	COG0092	COG0093	COG0094	COG0096	COG0097	COG0098	COG0099	COG0100	COG0102	COG0103	COG0130	COG0143	COG0144	COG0172	COG0173	COG0180	COG0184	COG0185	COG0186	COG0193	COG0197	COG0198	COG0200	COG0203	COG0211	COG0216	COG0219	COG0223	COG0228	COG0231	COG0233
O	COG0225	COG0229	COG0234	COG0265	COG0396	COG0492	COG0544	COG0576	COG0606	COG0652	COG0691	COG1219	COG3590
P	COG1119	COG1135	COG1464	COG2011
H	COG0171	COG0196	COG0285	COG0669	COG0801	COG1057	COG1488	COG4143
D	COG2884
R	COG0319	COG0536	COG0595	COG0802	COG1399	COG1546	COG1660	COG1837	COG1847	COG2151	COG3973
I	COG0575
G	COG0021	COG0036	COG0058	COG0126	COG0148	COG0166	COG0448	COG0469	COG0588	COG1640
U	COG0201	COG0342	COG0541	COG0552
[truncated: 36 more columns]

## Sheet: Supplementary datasheet 2
Similarity coefficient of COG patterns among the species of the family Actinomycetaceae
Genome	Act	Act	Act	Act	Act	Act	Act	Act	Act	Act	Act	Act	Act	Act	Act	Act	Act	Act	Act	Act	Arc	Mob	Mob	Tru	Tru	Tru	Var
	mas	sch	sp	uri	car	col	den	eur	geo	ger	gra	isr	joh	nae	sla	sp	sp	sui	tur	vac	hae	cur	mul	pyo	pyo	pyo	cam
	Co23	1511	F022	1558	F038	1567	1957	Cob7	6839	6847	C835	4302	F022	Che0	4980	F006	F036	1585	Co46	1547	2055	4333	3538	MS96	TP58	TP88	1562
Actinobaculum massiliae ACS-171-V-Col2	1	0.82	0.65	0.81	0.69	0.71	0.59	0.72	0.69	0.6	0.68	0.6	0.59	0.64	0.62	0.58	0.66	0.69	0.7	0.7	0.72	0.65	0.6	0.71	0.7	0.67	0.72
Actinobaculum schaalii DSM 15541	0.82	1	0.76	0.77	0.73	0.7	0.7	0.72	0.76	0.71	0.7	0.7	0.68	0.7	0.69	0.67	0.75	0.71	0.69	0.73	0.74	0.66	0.67	0.75	0.73	0.72	0.71
Actinobaculum sp. P1 oral taxon 183 F0552	0.65	0.76	1	0.63	0.74	0.66	0.79	0.71	0.79	0.8	0.72	0.74	0.8	0.78	0.74	0.79	0.81	0.69	0.65	0.69	0.7	0.64	0.62	0.71	0.69	0.68	0.68
Actinobaculum urinale DSM 15805	0.81	0.77	0.63	1	0.63	0.63	0.53	0.63	0.61	0.53	0.62	0.53	0.53	0.56	0.54	0.52	0.61	0.62	0.65	0.62	0.67	0.61	0.54	0.62	0.6	0.58	0.67
Actinomyces cardiffensis F0333	0.69	0.73	0.74	0.63	1	0.75	0.72	0.79	0.84	0.7	0.74	0.67	0.72	0.74	0.71	0.7	0.82	0.8	0.81	0.75	0.76	0.7	0.67	0.74	0.7	0.7	0.76
Actinomyces coleocanis DSM 15436	0.71	0.7	0.66	0.63	0.75	1	0.64	0.82	0.77	0.61	0.75	0.64	0.63	0.69	0.71	0.62	0.73	0.8	0.74	0.76	0.79	0.7	0.66	0.8	0.79	0.78	0.77
Actinomyces dentalis DSM 19115	0.59	0.7	0.79	0.53	0.72	0.64	1	0.68	0.8	0.9	0.76	0.86	0.88	0.88	0.86	0.88	0.8	0.66	0.57	0.68	0.65	0.64	0.71	0.7	0.68	0.67	0.62
Actinomyces europaeus ACS-120-V-Col10b	0.72	0.72	0.71	0.63	0.79	0.82	0.68	1	0.79	0.67	0.75	0.69	0.68	0.73	0.74	0.67	0.75	0.8	0.77	0.76	0.77	0.73	0.7	0.81	0.79	0.78	0.82
Actinomyces georgiae DSM 6843	0.69	0.76	0.79	0.61	0.84	0.77	0.8	0.79	1	0.8	0.78	0.82	0.81	0.82	0.81	0.8	0.95	0.83	0.77	0.83	0.75	0.67	0.68	0.81	0.8	0.8	0.73
Actinomyces gerencseriae DSM 6844	0.6	0.71	0.8	0.53	0.7	0.61	0.9	0.67	0.8	1	0.72	0.92	0.9	0.88	0.87	0.9	0.81	0.65	0.57	0.71	0.64	0.59	0.67	0.71	0.7	0.69	0.61
Actinomyces graevenitzii C83	0.68	0.7	0.72	0.62	0.74	0.75	0.76	0.75	0.78	0.72	1	0.72	0.74	0.8	0.77	0.73	0.77	0.69	0.66	0.7	0.7	0.65	0.64	0.72	0.69	0.69	0.7
Actinomyces israelii DSM 43320	0.6	0.7	0.74	0.53	0.67	0.64	0.86	0.69	0.82	0.92	0.72	1	0.86	0.85	0.89	0.85	0.81	0.68	0.58	0.77	0.64	0.58	0.67	0.75	0.77	0.76	0.64
Actinomyces johnsonii F0542	0.59	0.68	0.8	0.53	0.72	0.63	0.88	0.68	0.81	0.9	0.74	0.86	1	0.92	0.86	0.98	0.83	0.65	0.59	0.69	0.64	0.59	0.65	0.69	0.66	0.66	0.61
Actinomyces naeslundii MG1	0.64	0.7	0.78	0.56	0.74	0.69	0.88	0.73	0.82	0.88	0.8	0.85	0.92	1	0.89	0.92	0.82	0.7	0.61	0.72	0.68	0.64	0.69	0.73	0.7	0.7	0.67
Actinomyces slackii ATCC 49928	0.62	0.69	0.74	0.54	0.71	0.71	0.86	0.74	0.81	0.87	0.77	0.89	0.86	0.89	1	0.86	0.8	0.74	0.62	0.79	0.67	0.65	0.73	0.78	0.78	0.78	0.67
Actinomyces sp. F0330	0.58	0.67	0.79	0.52	0.7	0.62	0.88	0.67	0.8	0.9	0.73	0.85	0.98	0.92	0.86	1	0.82	0.63	0.57	0.67	0.63	0.58	0.65	0.68	0.66	0.66	0.6
Actinomyces sp. oral taxon 877 F0543	0.66	0.75	0.81	0.61	0.82	0.73	0.8	0.75	0.95	0.81	0.77	0.81	0.83	0.82	0.8	0.82	1	0.78	0.74	0.79	0.72	0.65	0.65	0.77	0.75	0.75	0.7
Actinomyces suimastitidis DSM 15538	0.69	0.71	0.69	0.62	0.8	0.8	0.66	0.8	0.83	0.65	0.69	0.68	0.65	0.7	0.74	0.63	0.78	1	0.81	0.87	0.74	0.69	0.67	0.81	0.8	0.8	0.76
Actinomyces turicensis ACS-279-V-Col4	0.7	0.69	0.65	0.65	0.81	0.74	0.57	0.77	0.77	0.57	0.66	0.58	0.59	0.61	0.62	0.57	0.74	0.81	1	0.77	0.7	0.68	0.64	0.71	0.7	0.68	0.79
Actinomyces vaccimaxillae DSM 15804	0.7	0.73	0.69	0.62	0.75	0.76	0.68	0.76	0.83	0.71	0.7	0.77	0.69	0.72	0.79	0.67	0.79	0.87	0.77	1	0.7	0.66	0.67	0.8	0.82	0.82	0.72
Arcanobacterium haemolyticum CCM, DSM 20595	0.72	0.74	0.7	0.67	0.76	0.79	0.65	0.77	0.75	0.64	0.7	0.64	0.64	0.68	0.67	0.63	0.72	0.74	0.7	0.7	1	0.69	0.66	0.81	0.77	0.76	0.75
Mobiluncus curtisii ATCC 43063	0.65	0.66	0.64	0.61	0.7	0.7	0.64	0.73	0.67	0.59	0.65	0.58	0.59	0.64	0.65	0.58	0.65	0.69	0.68	0.66	0.69	1	0.79	0.69	0.68	0.66	0.73
Mobiluncus mulieris ATCC 35243	0.6	0.67	0.62	0.54	0.67	0.66	0.71	0.7	0.68	0.67	0.64	0.67	0.65	0.69	0.73	0.65	0.65	0.67	0.64	0.67	0.66	0.79	1	0.72	0.71	0.69	0.69
Trueperella pyogenes MS249	0.71	0.75	0.71	0.62	0.74	0.8	0.7	0.81	0.81	0.71	0.72	0.75	0.69	0.73	0.78	0.68	0.77	0.81	0.71	0.8	0.81	0.69	0.72	1	0.96	0.96	0.75
Trueperella pyogenes TP6375	0.7	0.73	0.69	0.6	0.7	0.79	0.68	0.79	0.8	0.7	0.69	0.77	0.66	0.7	0.78	0.66	0.75	0.8	0.7	0.82	0.77	0.68	0.71	0.96	1	0.97	0.74
Trueperella pyogenes TP8	0.67	0.72	0.68	0.58	0.7	0.78	0.67	0.78	0.8	0.69	0.69	0.76	0.66	0.7	0.78	0.66	0.75	0.8	0.68	0.82	0.76	0.66	0.69	0.96	0.97	1	0.72
Varibaculum cambriense DSM 15806	0.72	0.71	0.68	0.67	0.76	0.77	0.62	0.82	0.73	0.61	0.7	0.64	0.61	0.67	0.67	0.6	0.7	0.76	0.79	0.72	0.75	0.73	0.69	0.75	0.74	0.72	1
Pearson R
Color Legend
≤ 0
> 0.00 - ≤ 0.10
> 0.10 - ≤ 0.20
> 0.20 - ≤ 0.30
> 0.30 - ≤ 0.40
> 0.40 - ≤ 0.50
> 0.50 - ≤ 0.60
> 0.60 - ≤ 0.70
> 0.70 - ≤ 0.80
> 0.80 - ≤ 0.90
> 0.90 - ≤ 1.00

## Sheet: Supplementary datasheet 3
Enrichment of specific COG terms among groups
COG ID	COG discription
[C] COG4230 Delta 1-pyrroline-5-carboxylate dehydrogenase													Group A
[E] COG0404 Glycine cleavage system T protein (aminomethyltransferase)
[E] COG2040 Homocysteine/selenocysteine methylase (S-methylmethionine-dependent)
[E] COG2113 ABC-type proline/glycine betaine transport systems, periplasmic components
[H] COG0007 Uroporphyrinogen-III methylase
[I] COG0331 (acyl-carrier-protein) S-malonyltransferase
[K] COG3327 Phenylacetic acid-responsive transcriptional repressor
[K] COG5450 Transcription regulator of the Arc/MetJ class
[L] COG0514 Superfamily II DNA helicase
[O] COG0694 Thioredoxin-like proteins and domains
[P] COG0155 Sulfite reductase, beta subunit (hemoprotein)
[P] COG2895 GTPases - Sulfate adenylate transferase subunit 1
[R] COG0603 Predicted PP-loop superfamily ATPase
[R] COG0645 Predicted kinase
[R] COG1994 Zn-dependent proteases
[R] COG2234 Predicted aminopeptidases
[R] COG3383 Uncharacterized anaerobic dehydrogenase
[R] COG3903 Predicted ATPase
[R] COG4589 Predicted CDP-diglyceride synthetase/phosphatidate cytidylyltransferase
[S] COG1307 Uncharacterized protein conserved in bacteria
[S] COG1357 Uncharacterized low-complexity proteins
[S] COG2013 Uncharacterized conserved protein
[S] COG2138 Uncharacterized conserved protein
[S] COG2258 Uncharacterized protein conserved in bacteria
[S] COG3152 Predicted membrane protein
[S] COG3382 Uncharacterized conserved protein
[S] COG3581 Uncharacterized protein conserved in bacteria
[S] COG4716 Myosin-crossreactive antigen
[S] COG5551 Uncharacterized conserved protein
[U] COG3745 Flp pilus assembly protein CpaB
[U] COG4963 Flp pilus assembly protein, ATPase CpaE
[C] COG2352 Phosphoenolpyruvate carboxylase													Actinobaculum
[E] COG1984 Allophanate hydrolase subunit 2
[E] COG3048 D-serine dehydratase
[G] COG3957 Phosphoketolase
[H] COG1995 Pyridoxal phosphate biosynthesis protein
[I] COG1250 3-hydroxyacyl-CoA dehydrogenase
[I] COG1257 Hydroxymethylglutaryl-CoA reductase
[I] COG3425 3-hydroxy-3-methylglutaryl CoA synthase
[P] COG3158 K+ transporter
[R] COG1409 Predicted phosphohydrolases
[R] COG1540 Uncharacterized proteins, homologs of lactam utilization protein B
[R] COG3618 Predicted metal-dependent hydrolase of the TIM-barrel fold
[R] COG5401 Spore germination protein
[S] COG2331 Uncharacterized protein conserved in bacteria
[S] COG4336 Uncharacterized conserved protein
[S] COG5293 Uncharacterized protein conserved in bacteria
[C] COG1145 Ferredoxin													Trueperella and Arcanobacterium
[G] COG1869 ABC-type ribose transport system, auxiliary component
[M] COG3040 Bacterial lipocalin
[P] COG0428 Predicted divalent heavy-metal cations transporter
[P] COG1118 ABC-type sulfate/molybdate transport systems, ATPase component
[Q] COG4181 Predicted ABC-type transport system involved in lysophospholipase L1 biosynthesis, ATPase component
[R] COG1750 Archaeal serine proteases
[R] COG4172 ABC-type uncharacterized transport system, duplicated ATPase component
[C] COG0022 Pyruvate/2-oxoglutarate dehydrogenase complex, dehydrogenase (E1) component, eukaryotic type, beta subunit													Group B
[H] COG0499 S-adenosylhomocysteine hydrolase
[L] COG3695 Predicted methylated DNA-protein cysteine methyltransferase
[M] COG1922 Teichoic acid biosynthesis proteins
[R] COG2071 Predicted glutamine amidotransferases
[R] COG3467 Predicted flavin-nucleotide-binding protein
[S] COG1683 Uncharacterized conserved protein
[S] COG3347 Uncharacterized conserved protein
[S] COG3542 Uncharacterized conserved protein
[S] COG3863 Uncharacterized distant relative of cell wall-associated hydrolases
[T] COG3290 Signal transduction histidine kinase regulating citrate/malate metabolism
[D] COG5279 Uncharacterized protein involved in cytokinesis, contains TGc (transglutaminase/protease-like) domain													Group C
[L] COG3598 RecA-family ATPase
[M] COG2982 Uncharacterized protein involved in outer membrane biogenesis
[M] COG4953 Membrane carboxypeptidase/penicillin-binding protein PbpC
[S] COG1690 Uncharacterized conserved protein
[S] COG3662 Uncharacterized protein conserved in bacteria
[S] COG4127 Uncharacterized conserved protein
[S] COG5497 Predicted secreted protein
[T] COG3850 Signal transduction histidine kinase, nitrate/nitrite-specific
[C] COG1144 Pyruvate:ferredoxin oxidoreductase and related 2-oxoacid:ferredoxin oxidoreductases, delta subunit													Mobiluncus
[E] COG0410 ABC-type branched-chain amino acid transport systems, ATPase component
[E] COG0411 ABC-type branched-chain amino acid transport systems, ATPase component
[E] COG0683 ABC-type branched-chain amino acid transport systems, periplasmic component
[E] COG3705 ATP phosphoribosyltransferase involved in histidine biosynthesis
[H] COG0029 Aspartate oxidase
[H] COG0379 Quinolinate synthase
[H] COG0684 Demethylmenaquinone methyltransferase
[N] COG1344 Flagellin and related hook-associated proteins
[N] COG1536 Flagellar motor switch protein
[N] COG1582 Uncharacterized protein, possibly involved in motility
[N] COG1749 Flagellar hook protein FlgE
[N] COG1843 Flagellar hook capping protein
[S] COG2257 Uncharacterized homolog of the cytoplasmic domain of flagellar protein FhlB
[S] COG2442 Uncharacterized conserved protein
[S] COG3196 Uncharacterized protein conserved in bacteria
[S] COG3369 Uncharacterized conserved protein
[S] COG4374 Uncharacterized protein conserved in bacteria
[C] COG1526 Uncharacterized protein required for formate dehydrogenase activity													A. neuii
[E] COG1982 Arginine/lysine/ornithine decarboxylases
[G] COG3469 Chitinase
[O] COG3531 Predicted protein-disulfide isomerase
[Q] COG1535 Isochorismate hydrolase
[R] COG0121 Predicted glutamine amidotransferase
[R] COG0795 Predicted permeases
[R] COG2159 Predicted metal-dependent hydrolase of the TIM-barrel fold
[S] COG1720 Uncharacterized conserved protein
[S] COG4125 Predicted membrane protein
[S] COG4367 Uncharacterized protein conserved in bacteria
[S] COG4475 Uncharacterized protein conserved in bacteria
[T] COG5000 Signal transduction histidine kinase involved in nitrogen fixation and metabolism regulation
[A] COG5183 Protein involved in mRNA turnover and stability													V. cambriense
[C] COG0680 Ni,Fe-hydrogenase maturation factor
[C] COG1390 Archaeal/vacuolar-type H+-ATPase subunit E
[C] COG1969 Ni,Fe-hydrogenase I cytochrome b subunit
[C] COG3259 Coenzyme F420-reducing hydrogenase, alpha subunit
[I] COG3239 Fatty acid desaturase
[J] COG0333 Ribosomal protein L32
[O] COG0068 Hydrogenase maturation factor
[R] COG0375 Zn finger protein HypA/HybF (possibly regulating hydrogenase expression)
[R] COG2251 Predicted nuclease (RecB family)
[R] COG3560 Predicted oxidoreductase related to nitroreductase
[S] COG4198 Uncharacterized conserved protein
[S] COG4320 Uncharacterized protein conserved in bacteria
[S] COG4717 Uncharacterized conserved protein
[Z] COG5022 Myosin heavy chain
